# Supplementary material for: Biogeochemical Factors of Cs, Sr, U, Pu Immobilization in Bottom Sediments of the Upa River, Located in the Zone of Chernobyl Accident
Source: Biology (Basel). 2022 Dec 21;12(1):10. doi: 10.3390/biology12010010 (PMC9854679; doi:10.3390/biology12010010)
Supplement: Supplementary file 1 [file biology-12-00010-s001.zip]

Archive with 1 entries (1 files):
- biology-2062330-supplementary.pdf
